# Supplementary material for: Investigating the effects of brain stimulation on the neural substrates of inhibition in patients with OCD: A simultaneous tDCS – fMRI study
Source: Transl Psychiatry. 2025 May 19;15:173. doi: 10.1038/s41398-025-03381-9 (PMC12089465; doi:10.1038/s41398-025-03381-9)
Supplement: Supplementary file 6 — table S1 [file 41398_2025_3381_MOESM6_ESM.xlsx]

## Sheet: Tabelle1
side effects tDCS
	mean	SD
headache	0.659091	0.736798
itch	0.431818	0.719777
tingling sensation	0.909091	0.792527
burning sensation	0.72093	0.948085
neck pain	0.568182	0.863337
scalp pain	0.568182	0.889273
fatigue	1.84091	1.08593
impaired concentration	1.29545	0.893907
mood change	0.363636	0.642824
side effects total	7.02174	4.34636
side effects sham
	mean	SD
headache	0.6	0.85375
itch	0.377778	0.528683
tingling sensation	1	0.918937
burning sensation	0.788889	0.9803
neck pain	0.666667	0.843274
scalp pain	0.522222	0.745025
fatigue	1.84444	1.03184
impaired concentration	1.22222	0.916246
mood change	0.577778	0.85606
side effects total	7.43478	4.5619
